# Supplementary material for: The role of weather conditions on running performance in the Boston Marathon from 1972 to 2018
Source: PLoS One. 2019 Mar 8;14(3):e0212797. doi: 10.1371/journal.pone.0212797 (PMC6407773; doi:10.1371/journal.pone.0212797)
Supplement: S1 Dataset — (XLSX) [file pone.0212797.s001.xlsx]

## Sheet: S2_dataset
YEAR	Month	Day	hour	Temperature_C	WBGT_C	Wind	wind_speed_km	Precipitation (mm)	Pressure (hPa)
2018	4	16	08:54:00	4.4	4.24094	ENE	40.2335	2.54	1019.3
2018	4	16	09:19:00	4.4	4.44444	ENE	41.8428	0	1019.3
2018	4	16	09:54:00	4.4	4.44444	ENE	40.2335	0	1019.3
2018	4	16	10:52:00	5	5	NE	38.6242	0	1015.92
2018	4	16	10:54:00	5	5	NE	40.2335	0	1015.92
2018	4	16	11:54:00	5.6	5.55556	NE	38.6242	5.08	1015.92
2018	4	16	12:05:00	5.6	5.27138	NE	41.8428	0	1012.53
2018	4	16	12:19:00	5.6	5.55556	NE	35.4055	0	1012.53
2018	4	16	12:54:00	6.1	6.11111	NE	32.1868	2.54	1012.53
2018	4	16	13:35:00	7.2	7.22222	ENE	24.1401	2.54	1012.53
2018	4	16	13:54:00	6.7	6.66667	ENE	27.3588	5.08	1012.53
2018	4	16	14:04:00	6.7	6.66667	ENE	28.9681	0	1009.14
2018	4	16	14:54:00	7.2	7.22222	E	27.3588	2.54	1009.14
2018	4	16	15:50:00	7.8	7.77778	ESE	40.2335	2.54	1005.76
2018	4	16	15:54:00	7.8	7.77778	E	41.8428	5.08	1005.76
2017	4	17	08:54:00	21.1	14.2455	W	27.3588	0	1009.14
2017	4	17	09:54:00	21.1	13.5004	W	24.1401	0	1009.14
2017	4	17	10:54:00	22.8	13.4958	W	25.7494	0	1009.14
2017	4	17	11:54:00	23.3	12.3282	WNW	35.4055	0	1009.14
2017	4	17	12:54:00	22.8	11.773	W	22.5308	0	1009.14
2017	4	17	14:54:00	21.1	10.9772	W	27.3588	0	1009.14
2017	4	17	15:54:00	20.6	10.1053	W	20.9214	0	1012.53
2016	4	18	08:54:00	16.1	8.55643	NNW	8.0467	0	1022.69
2016	4	18	09:54:00	18.9	9.58776	NNE	12.8747	0	1022.69
2016	4	18	10:54:00	16.7	9.49948	ENE	22.5308	0	1022.69
2016	4	18	11:54:00	15	8.58717	ENE	32.1868	0	1022.69
2016	4	18	12:54:00	13.9	7.83201	ENE	27.3588	0	1022.69
2016	4	18	13:54:00	11.7	7.41779	E	22.5308	0	1022.69
2016	4	18	14:54:00	11.1	7.14383	E	16.0934	0	1022.69
2016	4	18	15:54:00	11.1	7.14383	ENE	19.3121	0	1022.69
2015	4	20	08:54:00	5.6	4.7672	E	27.3588	0	1022.69
2015	4	20	09:54:00	5.6	4.98422	E	27.3588	0	1019.3
2015	4	20	10:54:00	6.7	5.30782	E	27.3588	0	1019.3
2015	4	20	11:54:00	6.7	5.30782	E	35.4055	0	1019.3
2015	4	20	12:54:00	6.1	5.30527	ESE	28.9681	0	1019.3
2015	4	20	13:28:00	7.2	6.22575	E	33.7961	0	1015.92
2015	4	20	13:54:00	6.7	5.84326	E	25.7494	0	1015.92
2015	4	20	14:54:00	6.7	5.84326	E	32.1868	0	1015.92
2015	4	20	15:54:00	7.2	6.45859	E	27.3588	0	1012.53
2014	4	21	08:54:00	8.9	4.9653	SSW	14.4841	0	1022.69
2014	4	21	09:54:00	11.1	5.21564	SSW	11.2654	0	1022.69
2014	4	21	10:54:00	12.8	5.48192	SSW	12.8747	0	1019.3
2014	4	21	11:54:00	15	6.58235	S	12.8747	0	1019.3
2014	4	21	12:54:00	12.8	7.50194	ESE	16.0934	0	1019.3
2014	4	21	13:54:00	14.4	8.50601	ESE	14.4841	0	1015.92
2014	4	21	14:54:00	17.2	9.3844	SE	12.8747	0	1015.92
2014	4	21	15:54:00	19.4	9.35611	S	22.5308	0	1012.53
2013	4	15	08:54:00	8.3	4.31587	ENE	8.0467	0	1029.46
2013	4	15	09:54:00	8.9	4.60031	E	11.2654	0	1029.46
2013	4	15	10:54:00	8.9	4.9653	VAR	11.2654	0	1029.46
2013	4	15	11:54:00	8.9	4.9653	E	16.0934	0	1029.46
2013	4	15	12:54:00	8.9	5.32626	E	19.3121	0	1029.46
2013	4	15	13:54:00	9.4	5.89753	E	24.1401	0	1029.46
2013	4	15	14:54:00	8.3	5.28181	ESE	28.9681	0	1026.08
2013	4	15	15:54:00	8.3	5.71165	ESE	28.9681	0	1026.08
2012	4	16	08:54:00	20.6	16.2833	SSW	9.65604	0	1015.92
2012	4	16	09:54:00	23.3	17.5738	S	9.65604	0	1015.92
2012	4	16	10:54:00	20.6	16.0177	E	12.8747	0	1015.92
2012	4	16	11:54:00	23.3	17.5738	E	11.2654	0	1015.92
2012	4	16	12:54:00	25	17.8768	ESE	16.0934	0	1012.53
2012	4	16	13:54:00	26.1	18.2795	ENE	11.2654	0	1012.53
2012	4	16	14:54:00	28.9	17.992	S	24.1401	0	1012.53
2012	4	16	15:54:00	28.9	17.992	S	22.5308	0	1012.53
2011	4	18	08:54:00	8.3	3.32112	W	32.1868	0	1012.53
2011	4	18	09:54:00	9.4	4.01295	WSW	32.1868	0	1012.53
2011	4	18	10:54:00	10	4.15009	W	32.1868	0	1012.53
2011	4	18	11:54:00	11.7	5.216	WSW	25.7494	0	1012.53
2011	4	18	12:54:00	13.9	6.29077	W	32.1868	0	1012.53
2011	4	18	13:54:00	14.4	6.44398	WSW	24.1401	0	1012.53
2011	4	18	14:54:00	15.6	6.97139	WSW	28.9681	0	1012.53
2011	4	18	15:54:00	15.6	7.10358	WSW	25.7494	0	1012.53
2010	4	19	08:54:00	7.8	4.62174	NW	22.5308	0	1009.14
2010	4	19	09:54:00	10	5.52472	NW	20.9214	0	1009.14
2010	4	19	10:54:00	11.1	5.93956	NNW	27.3588	0	1009.14
2010	4	19	11:54:00	12.2	6.62143	NNW	24.1401	0	1009.14
2010	4	19	12:54:00	11.7	6.59681	WNW	24.1401	0	1009.14
2010	4	19	13:54:00	12.8	7.06402	NW	19.3121	0	1009.14
2010	4	19	14:54:00	13.3	7.7307	NW	12.8747	0	1009.14
2010	4	19	15:54:00	15	8.70826	NNW	22.5308	0	1009.14
2009	4	20	08:54:00	7.2	5.19691	E	16.0934	0	1026.08
2009	4	20	09:54:00	7.8	5.21144	E	19.3121	0	1026.08
2009	4	20	10:54:00	8.3	5.28181	ESE	24.1401	0	1026.08
2009	4	20	11:54:00	8.9	5.77195	ESE	27.3588	0	1026.08
2009	4	20	12:54:00	8.3	5.54039	ESE	25.7494	0	1026.08
2009	4	20	13:54:00	8.3	5.54039	ESE	25.7494	0	1026.08
2009	4	20	14:54:00	8.3	5.54039	E	22.5308	0	1026.08
2009	4	20	15:54:00	7.8	5.21144	E	27.3588	0	1022.69
2008	4	21	08:54:00	8.3	6.96786	NE	9.65604	0	1029.46
2008	4	21	09:54:00	8.9	7.49529	E	8.0467	0	1029.46
2008	4	21	10:50:00	8.9	7.41131	E	12.8747	0	1029.46
2008	4	21	10:54:00	9.4	7.7647	E	11.2654	0	1029.46
2008	4	21	11:26:00	8.9	7.41131	E	11.2654	0	1029.46
2008	4	21	11:54:00	10	8.02108	E	14.4841	0	1029.46
2008	4	21	12:54:00	10.6	8.53741	E	14.4841	0	1029.46
2008	4	21	13:54:00	10.6	8.53741	E	14.4841	0	1029.46
2008	4	21	14:54:00	11.1	8.77458	E	14.4841	0	1026.08
2008	4	21	15:54:00	10.6	8.53741	E	16.0934	0	1026.08
2007	4	16	08:54:00	8.3	8.09704	ESE	41.8428	0	978.667
2007	4	16	09:22:00	8.3	8.09704	ESE	40.2335	0	978.667
2007	4	16	09:54:00	8.3	8.09704	ESE	45.0615	0	978.667
2007	4	16	10:12:00	8.3	8.33333	ESE	48.2802	0	978.667
2007	4	16	10:54:00	8.9	8.56693	ESE	27.3588	0	978.667
2007	4	16	11:16:00	7.8	7.77778	ESE	24.1401	0	982.053
2007	4	16	11:54:00	7.8	6.76023	SSE	48.2802	0	982.053
2007	4	16	12:19:00	7.8	7.4685	ESE	22.5308	0	982.053
2007	4	16	12:54:00	8.9	6.4725	SSE	38.6242	0	982.053
2007	4	16	13:54:00	8.3	5.96685	SE	35.4055	0	982.053
2007	4	16	14:54:00	7.2	5.67581	ESE	32.1868	0	982.053
2007	4	16	15:54:00	7.2	5.67581	ESE	28.9681	0	985.439
2006	4	17	08:54:00	7.8	4.62174	N	20.9214	0	1009.14
2006	4	17	09:44:00	8.9	5.2364	NE	11.2654	0	1009.14
2006	4	17	09:54:00	8.9	5.32626	NNE	11.2654	0	1009.14
2006	4	17	10:54:00	8.9	5.59441	E	19.3121	0	1009.14
2006	4	17	11:54:00	8.9	5.59441	SE	14.4841	0	1009.14
2006	4	17	12:54:00	8.3	5.10827	SE	12.8747	0	1009.14
2006	4	17	13:54:00	9.4	6.08015	ESE	16.0934	0	1005.76
2006	4	17	14:54:00	10.6	6.5711	ESE	16.0934	0	1005.76
2006	4	17	15:54:00	11.1	7.14383	E	11.2654	0	1005.76
2005	4	18	08:54:00	15.6	7.75633	N	16.0934	0	1019.3
2005	4	18	09:54:00	17.2	8.13253	N	20.9214	0	1019.3
2005	4	18	10:54:00	18.9	8.36033	N	14.4841	0	1019.3
2005	4	18	11:54:00	17.2	8.69527	E	24.1401	0	1019.3
2005	4	18	12:54:00	16.7	8.29659	E	24.1401	0	1019.3
2005	4	18	13:54:00	15	7.97442	SE	16.0934	0	1019.3
2005	4	18	14:54:00	16.1	7.08702	SE	20.9214	0	1015.92
2005	4	18	15:54:00	15.6	7.23522	ESE	16.0934	0	1015.92
2004	4	19	08:54:00	12.8	10.6018	SW	20.9214	0	1015.92
2004	4	19	09:54:00	17.2	13.0945	SW	22.5308	0	1015.92
2004	4	19	10:54:00	21.1	14.8277	SSW	20.9214	0	1015.92
2004	4	19	11:54:00	25.6	16.0864	SSW	25.7494	0	1012.53
2004	4	19	12:54:00	25.6	16.0864	SSW	27.3588	0	1012.53
2004	4	19	13:54:00	28.3	17.1788	SSW	27.3588	0	1009.14
2004	4	19	14:54:00	30	16.6096	SW	46.6709	0	1009.14
2004	4	19	15:54:00	28.9	16.5232	SW	38.6242	0	1009.14
2003	4	21	08:54:00	8.3	5.54039	ENE	8.0467	0	1019.3
2003	4	21	09:54:00	8.9	5.59441	E	16.0934	0	1019.3
2003	4	21	10:54:00	9.4	5.89753	ENE	19.3121	0	1019.3
2003	4	21	11:54:00	10	6.19094	E	22.5308	0	1015.92
2003	4	21	12:54:00	10	6.19094	E	27.3588	0	1015.92
2003	4	21	13:54:00	10	6.56553	E	27.3588	0	1015.92
2003	4	21	14:54:00	11.1	7.34017	E	28.9681	0	1012.53
2003	4	21	15:54:00	11.7	8.01972	ESE	28.9681	0	1012.53
2002	4	15	08:54:00	12.2	11.9525	WNW	11.2654	0	1012.53
2002	4	15	09:36:00	12.2	11.6799	NW	14.4841	0	1012.53
2002	4	15	09:46:00	11.1	11.1111	NW	11.2654	0	1012.53
2002	4	15	09:54:00	11.1	10.851	N	11.2654	0	1012.53
2002	4	15	10:54:00	10.6	10.2145	NW	12.8747	0	1012.53
2002	4	15	11:54:00	10.6	10.2145	NNW	11.2654	0	1012.53
2002	4	15	12:36:00	11.1	10.0554	N	12.8747	0	1012.53
2002	4	15	12:54:00	10.6	9.86904	N	9.65604	0	1012.53
2002	4	15	13:16:00	11.1	10.0554	CALM	0	0	1012.53
2002	4	15	13:27:00	11.1	10.0554	CALM	0	0	1012.53
2002	4	15	13:54:00	11.1	10.1449	NNE	4.82802	0	1012.53
2002	4	15	14:24:00	12.2	11.127	VAR	4.82802	0	1012.53
2002	4	15	14:31:00	12.2	11.127	NE	8.0467	0	1012.53
2002	4	15	14:54:00	11.1	10.1449	E	12.8747	0	1012.53
2002	4	15	15:01:00	11.1	10.0554	SE	14.4841	0	1012.53
2002	4	15	15:36:00	11.1	10.0554	ESE	16.0934	0	1012.53
2002	4	15	15:54:00	10	9.4115	SE	14.4841	0	1012.53
2001	4	16	08:54:00	6.7	3.40324	NNE	14.4841	0	1009.14
2001	4	16	09:54:00	7.8	4.194	NE	12.8747	0	1005.76
2001	4	16	10:54:00	8.3	5.71165	E	19.3121	0	1005.76
2001	4	16	11:54:00	8.3	5.96685	E	24.1401	0	1005.76
2001	4	16	12:54:00	7.2	4.95481	ESE	22.5308	0	1005.76
2001	4	16	13:54:00	8.3	6.22005	ESE	22.5308	0	1005.76
2001	4	16	14:54:00	8.3	5.54039	ESE	20.9214	0	1005.76
2001	4	16	15:54:00	8.3	5.10827	ESE	20.9214	0	1005.76
2000	4	17	08:54:00	6.1	2.92117	ENE	27.3588	0	1022.69
2000	4	17	09:54:00	6.1	2.92117	E	32.1868	0	1026.08
2000	4	17	10:54:00	6.7	3.40324	ENE	28.9681	0	1026.08
2000	4	17	11:54:00	6.1	3.23842	ENE	33.7961	0	1026.08
2000	4	17	12:54:00	5	2.25721	E	24.1401	0	1026.08
2000	4	17	13:54:00	6.1	3.23842	ENE	24.1401	0	1026.08
2000	4	17	14:54:00	5	2.48196	ENE	25.7494	0	1026.08
2000	4	17	15:54:00	5	2.48196	E	25.7494	0	1022.69
1999	4	19	08:56:00	11.1	7.14383	W	16.0934	0	1012.53
1999	4	19	09:56:00	12.2	7.68121	W	11.2654	0	1012.53
1999	4	19	10:56:00	13.9	8.17715	W	8.0467	0	1012.53
1999	4	19	11:56:00	13.9	8.17715	SW	9.65604	0	1012.53
1999	4	19	12:56:00	13.3	8.17522	SE	12.8747	0	1012.53
1999	4	19	13:56:00	12.2	8.09528	ESE	22.5308	0	1012.53
1999	4	19	14:56:00	13.3	9.0455	ESE	24.1401	0	1012.53
1999	4	19	15:56:00	11.7	8.31638	ESE	14.4841	0	1012.53
1998	4	20	08:56:00	7.8	7.23416	NW	14.4841	0	1005.76
1998	4	20	09:44:00	7.8	7.23416	NW	16.0934	0	1005.76
1998	4	20	09:56:00	8.3	7.53752	NW	16.0934	0	1005.76
1998	4	20	10:56:00	8.9	7.74588	NW	14.4841	0	1005.76
1998	4	20	11:34:00	10	8.46237	WNW	12.8747	0	1005.76
1998	4	20	11:56:00	10.6	8.80842	WNW	16.0934	0	1005.76
1998	4	20	12:56:00	10.6	8.80842	WNW	12.8747	0	1009.14
1998	4	20	13:30:00	11.1	8.9609	W	14.4841	0	1009.14
1998	4	20	13:56:00	11.7	8.99765	WNW	19.3121	0	1009.14
1998	4	20	14:56:00	11.1	8.77458	NW	22.5308	0	1009.14
1998	4	20	15:56:00	12.2	8.6052	NW	25.7494	0	1009.14
1997	4	21	08:56:00	9.4	7.50462	ENE	16.0934	0	1009.14
1997	4	21	09:56:00	9.4	7.7647	E	12.8747	0	1009.14
1997	4	21	10:56:00	9.4	6.97791	E	19.3121	0	1009.14
1997	4	21	11:56:00	10.6	7.7098	E	16.0934	0	1009.14
1997	4	21	12:56:00	10.6	7.52286	E	19.3121	0	1009.14
1997	4	21	13:56:00	10	7.75325	E	16.0934	0	1009.14
1997	4	21	14:56:00	10	7.75325	E	19.3121	0	1005.76
1997	4	21	15:56:00	10	7.21063	SE	20.9214	0	1005.76
1996	4	15	09:00:00	6.1	3.47444	NNE	16.0934	0	1022.69
1996	4	15	10:00:00	6.7	3.80906	NNE	12.8747	0	1022.69
1996	4	15	11:00:00	7.2	4.4652	E	12.8747	0	1022.69
1996	4	15	12:00:00	7.2	4.30039	E	20.9214	0	1022.69
1996	4	15	13:00:00	7.2	4.71091	SE	24.1401	0	1022.69
1996	4	15	14:00:00	7.2	4.30039	E	24.1401	0	1022.69
1996	4	15	15:00:00	7.2	4.4652	ESE	24.1401	0	1022.69
1996	4	15	16:00:00	6.7	4.44837	ESE	22.5308	0	1022.69
1995	4	17	09:00:00	5	1.72711	NW	16.0934	0	1019.3
1995	4	17	10:00:00	7.8	3.41004	NW	12.8747	0	1019.3
1995	4	17	11:00:00	8.3	3.95753	SE	16.0934	0	1019.3
1995	4	17	12:00:00	8.9	4.60031	SE	19.3121	0	1015.92
1995	4	17	13:00:00	8.9	4.7833	SE	24.1401	0	1015.92
1995	4	17	14:00:00	8.9	4.9653	SE	27.3588	0	1015.92
1995	4	17	15:00:00	8.9	4.9653	ESE	22.5308	0	1015.92
1995	4	17	16:00:00	7.8	5.21144	ESE	28.9681	0	1015.92
1994	4	18	09:00:00	8.3	2.85914	WNW	25.7494	0	1015.92
1994	4	18	10:00:00	8.3	2.95204	W	14.4841	0	1015.92
1994	4	18	11:00:00	10	3.84797	W	28.9681	0	1015.92
1994	4	18	12:00:00	10.6	3.85139	WNW	33.7961	0	1015.92
1994	4	18	13:00:00	11.1	4.3682	WNW	27.3588	0	1015.92
1994	4	18	14:00:00	11.7	4.88883	WNW	25.7494	0	1015.92
1994	4	18	15:00:00	12.8	5.59755	W	33.7961	0	1015.92
1994	4	18	16:00:00	13.3	5.88684	WNW	28.9681	0	1015.92
1993	4	19	09:00:00	12.2	7.04963	SW	25.7494	0	1015.92
1993	4	19	10:00:00	15.6	9.02192	SW	24.1401	0	1015.92
1993	4	19	11:00:00	18.9	10.6222	WSW	28.9681	0	1012.53
1993	4	19	12:00:00	20	10.8332	WSW	37.0148	0	1012.53
1993	4	19	13:00:00	21.1	11.3048	WSW	27.3588	0	1012.53
1993	4	19	14:00:00	21.7	11.3606	SSW	35.4055	0	1012.53
1993	4	19	15:00:00	21.7	11.0222	SW	32.1868	0	1012.53
1993	4	19	16:00:00	22.2	11.5712	SW	35.4055	0	1012.53
1992	4	20	09:00:00	7.2	6.45859	S	12.8747	0	1026.08
1992	4	20	09:17:00	NA	NA	S	12.8747	0	1026.08
1992	4	20	09:39:00	NA	NA	SSW	14.4841	0	1026.08
1992	4	20	10:00:00	8.3	7.53752	SSW	16.0934	0	1026.08
1992	4	20	10:33:00	NA	NA	S	14.4841	0	1022.69
1992	4	20	11:00:00	10	8.54988	S	14.4841	0	1022.69
1992	4	20	12:00:00	12.8	10.6018	S	16.0934	0	1022.69
1992	4	20	12:04:00	NA	NA	S	16.0934	0	1022.69
1992	4	20	12:37:00	NA	NA	WSW	27.3588	0	1022.69
1992	4	20	13:00:00	15	12.1314	WSW	27.3588	0	1022.69
1992	4	20	14:00:00	16.7	13.0752	SW	25.7494	0	1022.69
1992	4	20	14:34:00	NA	NA	SW	16.0934	0	1022.69
1992	4	20	15:00:00	17.8	13.5816	SW	25.7494	0	1022.69
1992	4	20	16:00:00	17.8	13.8252	SW	25.7494	0	1019.3
1991	4	15	09:00:00	7.2	4.30039	S	14.4841	0	1022.69
1991	4	15	10:00:00	8.3	3.77692	S	16.0934	0	1022.69
1991	4	15	11:00:00	8.9	4.4163	S	19.3121	0	1022.69
1991	4	15	12:00:00	9.4	5.06282	S	16.0934	0	1022.69
1991	4	15	13:00:00	10	5.33184	S	19.3121	0	1019.3
1991	4	15	14:00:00	10	5.71648	S	24.1401	0	1019.3
1991	4	15	15:00:00	9.4	6.08015	SW	20.9214	0	1019.3
1991	4	15	16:00:00	7.2	6.14776	SSW	22.5308	0	1015.92
1990	4	16	09:00:00	11.7	8.31638	WNW	14.4841	0	1012.53
1990	4	16	10:00:00	12.8	7.71862	WNW	22.5308	0	1012.53
1990	4	16	11:00:00	13.3	8.39511	WNW	22.5308	0	1012.53
1990	4	16	12:00:00	13.9	8.63142	W	22.5308	0	1012.53
1990	4	16	13:00:00	15	8.58717	W	19.3121	0	1012.53
1990	4	16	14:00:00	16.7	9.89007	W	22.5308	0	1012.53
1990	4	16	15:00:00	17.2	9.52038	W	25.7494	0	1012.53
1990	4	16	16:00:00	17.8	9.93643	WSW	25.7494	0	1012.53
1989	4	17	09:00:00	10.6	7.7098	NW	16.0934	0	1019.3
1989	4	17	10:00:00	12.2	8.30026	NW	19.3121	0	1019.3
1989	4	17	11:00:00	13.3	8.83023	W	14.4841	0	1019.3
1989	4	17	12:00:00	12.8	9.29707	SSE	20.9214	0	1019.3
1989	4	17	13:00:00	13.9	9.30044	SE	20.9214	0	1015.92
1989	4	17	14:00:00	13.9	9.73841	ESE	24.1401	0	1015.92
1989	4	17	15:00:00	11.7	8.31638	ESE	33.7961	0	1015.92
1989	4	17	16:00:00	12.2	8.09528	ESE	27.3588	0	1015.92
1988	4	18	09:00:00	9.4	7.24237	SSW	22.5308	0	995.599
1988	4	18	10:00:00	9.4	7.50462	SW	24.1401	0	995.599
1988	4	18	11:00:00	8.9	7.99448	S	19.3121	0	995.599
1988	4	18	12:00:00	9.4	8.61625	S	14.4841	0	995.599
1988	4	18	13:00:00	10	9.4115	S	11.2654	0	995.599
1988	4	18	14:00:00	11.1	10.1449	S	16.0934	0	995.599
1988	4	18	15:00:00	11.7	11.0443	SSW	16.0934	0	995.599
1988	4	18	16:00:00	12.8	12.1327	SW	24.1401	0	995.599
1987	4	20	09:00:00	8.3	8.33333	N	12.8747	0	1022.69
1987	4	20	09:33:00	NA	NA	NE	19.3121	0	1022.69
1987	4	20	10:00:00	8.9	8.88889	NE	22.5308	0	1022.69
1987	4	20	10:26:00	NA	NA	NNE	20.9214	0	1022.69
1987	4	20	11:00:00	8.9	8.88889	N	20.9214	0	1022.69
1987	4	20	12:00:00	9.4	9.44444	NE	19.3121	0	1022.69
1987	4	20	12:13:00	NA	NA	ENE	19.3121	0	1022.69
1987	4	20	12:50:00	NA	NA	N	16.0934	0	1022.69
1987	4	20	13:00:00	9.4	9.44444	ENE	16.0934	0	1022.69
1987	4	20	13:36:00	NA	NA	N	16.0934	0	1022.69
1987	4	20	14:00:00	10	10	NNE	20.9214	0	1022.69
1987	4	20	14:33:00	NA	NA	NE	20.9214	0	1022.69
1987	4	20	15:00:00	10	10	NNE	20.9214	0	1022.69
1987	4	20	15:12:00	NA	NA	N	20.9214	0	1022.69
1987	4	20	16:00:00	8.9	8.88889	N	20.9214	0	1022.69
1986	4	21	09:00:00	10	8.02108	ESE	14.4841	0	1005.76
1986	4	21	10:00:00	10.6	9.07706	E	11.2654	0	1005.76
1986	4	21	11:00:00	15	11.8064	S	22.5308	0	1005.76
1986	4	21	12:00:00	17.2	13.0945	S	32.1868	0	1002.37
1986	4	21	13:00:00	17.8	13.8252	S	37.0148	0	1002.37
1986	4	21	14:00:00	16.1	13.4768	S	27.3588	0	1002.37
1986	4	21	15:00:00	15	13.7041	S	24.1401	0	1002.37
1986	4	21	16:00:00	13.9	13.5094	SSE	20.9214	2.54	998.985
1985	4	15	09:00:00	15.6	13.5023	SW	20.9214	0	1019.3
1985	4	15	10:00:00	18.3	14.0688	SSW	32.1868	0	1019.3
1985	4	15	11:00:00	20	14.4608	S	24.1401	0	1019.3
1985	4	15	12:00:00	20.6	14.0846	SSW	22.5308	0	1019.3
1985	4	15	13:00:00	20	14.049	S	19.3121	0	1015.92
1985	4	15	14:00:00	20.6	14.0846	S	20.9214	0	1015.92
1985	4	15	15:00:00	20	13.7711	S	19.3121	0	1015.92
1985	4	15	16:00:00	18.3	14.0688	S	19.3121	0	1015.92
1984	4	16	09:00:00	5	5	NNE	19.3121	7.62	1002.37
1984	4	16	10:00:00	5.6	5.55556	NE	8.0467	5.08	1002.37
1984	4	16	11:00:00	6.1	6.11111	NNE	12.8747	7.62	1002.37
1984	4	16	12:00:00	6.1	6.11111	N	19.3121	2.54	998.985
1984	4	16	13:00:00	6.1	6.11111	NNE	19.3121	0	998.985
1984	4	16	14:00:00	6.7	6.66667	NE	20.9214	0	998.985
1984	4	16	14:30:00	NA	NA	NE	22.5308	0	995.599
1984	4	16	15:00:00	6.7	6.66667	NNE	12.8747	0	995.599
1984	4	16	16:00:00	7.2	7.22222	ENE	14.4841	0	995.599
1983	4	18	09:00:00	8.3	3.95753	WSW	12.8747	0	998.985
1983	4	18	10:00:00	10	5.33184	SSW	25.7494	0	998.985
1983	4	18	11:00:00	11.1	5.93956	SSW	24.1401	0	998.985
1983	4	18	12:00:00	11.1	5.73437	SSW	25.7494	0	998.985
1983	4	18	13:00:00	11.1	5.93956	SSW	16.0934	0	998.985
1983	4	18	14:00:00	11.1	5.93956	SW	22.5308	0	998.985
1983	4	18	15:00:00	11.7	5.96686	WSW	20.9214	0	998.985
1983	4	18	16:00:00	11.1	5.73437	SW	20.9214	0	1002.37
1982	4	19	09:00:00	11.7	4.99825	W	20.9214	0	1022.69
1982	4	19	10:00:00	13.9	6.16903	W	19.3121	0	1019.3
1982	4	19	11:00:00	15	7.09574	W	20.9214	0	1019.3
1982	4	19	12:00:00	16.1	8.03013	W	19.3121	0	1019.3
1982	4	19	13:00:00	17.8	8.95035	WSW	20.9214	0	1019.3
1982	4	19	14:00:00	20	10.0502	SW	19.3121	0	1019.3
1982	4	19	15:00:00	21.1	10.4788	W	22.5308	0	1019.3
1982	4	19	16:00:00	19.4	10.5856	SSW	33.7961	0	1019.3
1981	4	20	09:00:00	10	4.15009	WNW	25.7494	0	1009.14
1981	4	20	10:00:00	8.3	5.28181	WNW	24.1401	0	1009.14
1981	4	20	11:00:00	8.3	5.54039	WNW	22.5308	0	1009.14
1981	4	20	12:00:00	10	5.9071	NW	22.5308	0	1009.14
1981	4	20	13:00:00	10	5.71648	NW	19.3121	0	1005.76
1981	4	20	14:00:00	11.7	6.38821	NW	16.0934	0	1005.76
1981	4	20	15:00:00	7.8	5.04403	E	22.5308	0	1005.76
1981	4	20	16:00:00	6.1	4.32605	ENE	19.3121	0	1009.14
1980	4	21	09:00:00	16.1	8.55643	WSW	12.8747	0	1012.53
1980	4	21	10:00:00	17.8	8.37214	WNW	14.4841	0	1009.14
1980	4	21	11:00:00	18.9	8.36033	W	28.9681	0	1009.14
1980	4	21	12:00:00	19.4	9.04071	W	14.4841	0	1009.14
1980	4	21	13:00:00	21.1	9.80096	WSW	25.7494	0	1009.14
1980	4	21	14:00:00	21.1	9.28232	NW	27.3588	0	1005.76
1980	4	21	15:00:00	21.1	8.93153	WNW	25.7494	0	1005.76
1980	4	21	16:00:00	21.1	9.28232	WNW	20.9214	0	1005.76
1979	4	16	09:00:00	6.1	4.63045	ENE	11.2654	0	1012.53
1979	4	16	10:00:00	6.7	4.84181	ENE	14.4841	0	1012.53
1979	4	16	11:00:00	6.1	4.78161	ENE	16.0934	0	1012.53
1979	4	16	12:00:00	6.7	5.07564	E	19.3121	0	1012.53
1979	4	16	13:00:00	6.7	4.84181	E	20.9214	0	1012.53
1979	4	16	14:00:00	6.1	4.78161	E	19.3121	0	1012.53
1979	4	16	14:25:00	NA	NA	E	19.3121	0	1012.53
1979	4	16	15:00:00	6.1	5.08187	ENE	20.9214	0	1012.53
1979	4	16	16:00:00	6.1	4.78161	E	22.5308	0	1012.53
1978	4	17	09:00:00	9.4	5.25017	S	9.65604	0	1022.69
1978	4	17	10:00:00	11.1	6.34606	SW	11.2654	0	1022.69
1978	4	17	11:00:00	11.7	6.17823	WSW	12.8747	0	1022.69
1978	4	17	12:00:00	12.2	5.96813	SW	19.3121	0	1022.69
1978	4	17	13:00:00	12.2	5.96813	WSW	20.9214	0	1022.69
1978	4	17	14:00:00	11.7	5.96686	WSW	20.9214	0	1022.69
1978	4	17	15:00:00	10.6	6.18228	W	24.1401	0	1019.3
1978	4	17	16:00:00	9.4	6.08015	SE	9.65604	0	1019.3
1977	4	18	09:00:00	15.6	9.02192	W	9.65604	0	1019.3
1977	4	18	10:00:00	15.6	9.14566	SE	12.8747	0	1019.3
1977	4	18	11:00:00	16.7	9.89007	SE	19.3121	0	1019.3
1977	4	18	12:00:00	17.2	10.1911	ESE	25.7494	0	1019.3
1977	4	18	13:00:00	15.6	9.99788	ESE	22.5308	0	1019.3
1977	4	18	14:00:00	15.6	9.75683	ESE	27.3588	0	1019.3
1977	4	18	15:00:00	16.1	10.0829	SE	27.3588	0	1015.92
1977	4	18	16:00:00	17.2	10.9767	SSE	24.1401	0	1015.92
1976	4	19	09:00:00	12.8	10.1066	SE	14.4841	0	1019.3
1976	4	19	10:00:00	13.9	10.5956	ESE	12.8747	0	1015.92
1976	4	19	11:00:00	13.9	10.5956	ESE	14.4841	0	1015.92
1976	4	19	12:00:00	13.9	10.5956	E	12.8747	0	1015.92
1976	4	19	13:00:00	13.9	10.5956	ENE	19.3121	0	1015.92
1976	4	19	14:00:00	13.3	10.3059	E	16.0934	0	1012.53
1976	4	19	15:00:00	13.3	10.3059	ENE	16.0934	0	1012.53
1976	4	19	16:00:00	14.4	10.8755	E	11.2654	0	1012.53
1975	4	21	09:00:00	7.8	2.51727	WNW	22.5308	0	1015.92
1975	4	21	10:00:00	8.3	2.29645	WNW	38.6242	0	1015.92
1975	4	21	11:00:00	9.4	2.92915	NW	32.1868	0	1015.92
1975	4	21	12:00:00	9.4	2.52635	NW	33.7961	0	1015.92
1975	4	21	13:00:00	10	2.61176	NW	32.1868	0	1015.92
1975	4	21	14:00:00	10.6	2.67627	WNW	33.7961	0	1015.92
1975	4	21	15:00:00	9.4	2.32318	NW	33.7961	0	1015.92
1975	4	21	16:00:00	9.4	2.11882	WNW	37.0148	0	1015.92
1974	4	15	09:00:00	16.1	13.8063	W	27.3588	0	995.599
1974	4	15	10:00:00	16.1	11.7706	W	41.8428	0	995.599
1974	4	15	11:00:00	16.1	11.0591	W	35.4055	0	995.599
1974	4	15	12:00:00	17.2	11.7418	W	25.7494	0	995.599
1974	4	15	13:00:00	16.7	10.7821	WNW	41.8428	0	995.599
1974	4	15	14:00:00	15.6	9.63559	W	41.8428	0	995.599
1974	4	15	15:00:00	15	8.94902	W	41.8428	0	995.599
1974	4	15	16:00:00	13.9	8.17715	WNW	40.2335	0	995.599
1973	4	16	09:00:00	15.6	8.01363	W	11.2654	0	1026.08
1973	4	16	10:00:00	19.4	9.97716	WSW	11.2654	0	1026.08
1973	4	16	11:00:00	21.1	10.812	W	12.8747	0	1026.08
1973	4	16	12:00:00	23.3	11.5986	W	16.0934	0	1026.08
1973	4	16	13:00:00	24.4	11.935	WNW	12.8747	0	1022.69
1973	4	16	14:00:00	25	12.0879	SW	25.7494	0	1022.69
1973	4	16	15:00:00	25.6	12.2303	WSW	25.7494	0	1022.69
1973	4	16	16:00:00	25.6	12.4361	WSW	22.5308	0	1019.3
1972	4	17	09:00:00	5.6	4.03338	N	14.4841	0	1005.76
1972	4	17	10:00:00	8.9	6.21158	NW	16.0934	0	1005.76
1972	4	17	11:00:00	10.6	6.85965	N	8.0467	0	1005.76
1972	4	17	12:00:00	9.4	7.24237	SE	14.4841	0	1005.76
1972	4	17	13:00:00	10	7.75325	ESE	16.0934	0	1005.76
1972	4	17	14:00:00	11.1	8.30379	SE	19.3121	0	1005.76
1972	4	17	15:00:00	8.9	6.98803	E	14.4841	0	1005.76
1972	4	17	16:00:00	8.3	6.47127	SE	12.8747	0	1005.76
1971	4	19	09:00:00	7.8	5.87263	NNE	27.3588	0	1015.92
1971	4	19	10:00:00	9.4	6.53219	NE	28.9681	0	1015.92
1971	4	19	11:00:00	9.4	6.80037	NNE	25.7494	0	1015.92
1971	4	19	12:00:00	11.7	8.01972	NE	28.9681	0	1015.92
1971	4	19	13:00:00	12.8	8.35975	N	22.5308	0	1015.92
1971	4	19	14:00:00	11.7	7.82037	NE	24.1401	0	1015.92
1971	4	19	15:00:00	11.1	7.53529	E	22.5308	0	1015.92
1971	4	19	16:00:00	10.6	7.24033	E	20.9214	0	1012.53
1970	4	20	09:00:00	7.8	4.36575	E	22.5308	0	1015.92
1970	4	20	10:00:00	7.2	4.30039	E	25.7494	0	1015.92
1970	4	20	11:00:00	6.7	4.44837	E	22.5308	0	1015.92
1970	4	20	12:00:00	6.7	4.6063	ESE	22.5308	0	1015.92
1970	4	20	13:00:00	7.2	4.95481	SE	20.9214	0	1012.53
1970	4	20	14:00:00	6.7	4.84181	E	16.0934	0	1012.53
1970	4	20	15:00:00	6.1	4.63045	SE	19.3121	2.54	1012.53
1970	4	20	16:00:00	5.6	4.25523	E	19.3121	0	1012.53
1969	4	21	09:00:00	7.8	4.02135	S	14.4841	0	1022.69
1969	4	21	10:00:00	8.9	4.60031	S	16.0934	0	1022.69
1969	4	21	11:00:00	10	5.52472	ESE	16.0934	0	1019.3
1969	4	21	12:00:00	10	6.37878	ESE	24.1401	0	1019.3
1969	4	21	13:00:00	9.4	5.89753	ESE	32.1868	0	1019.3
1969	4	21	14:00:00	9.4	6.80037	ESE	32.1868	0	1019.3
1969	4	21	15:00:00	10	7.02765	ESE	28.9681	0	1015.92
1969	4	21	16:00:00	12.2	7.88894	S	28.9681	0	1015.92
1968	4	19	10:00:00	15	10.0094	SE	16.0934	0	1012.53
1968	4	19	13:00:00	13.9	9.52021	ESE	27.3588	0	1012.53
1968	4	19	16:00:00	11.7	8.51257	ESE	19.3121	0	1012.53
1967	4	19	10:00:00	2.2	1.0928	N	38.6242	0	1005.76
1967	4	19	13:00:00	2.8	1.88104	N	32.1868	0	1009.14
1967	4	19	16:00:00	3.3	2.21476	NNE	33.7961	0	1009.14
1966	4	19	10:00:00	8.3	5.10827	E	20.9214	0	1029.46
1966	4	19	13:00:00	10	5.52472	E	25.7494	0	1029.46
1966	4	19	16:00:00	9.4	4.68488	ESE	22.5308	0	1029.46
1965	4	19	10:00:00	3.3	2.87743	E	9.65604	0	1019.3
1965	4	19	13:00:00	5	4.51164	SE	19.3121	0	1019.3
1965	4	19	16:00:00	5	4.01549	ESE	24.1401	0	1019.3
1964	4	20	09:00:00	5.6	2.43853	E	16.0934	0	1032.85
1964	4	20	10:00:00	5.6	2.59364	ESE	11.2654	0	1032.85
1964	4	20	11:00:00	5	3.2938	ESE	14.4841	0	1032.85
1964	4	20	12:00:00	3.9	2.94858	NE	20.9214	0	1029.46
1964	4	20	13:00:00	4.4	3.27218	ENE	14.4841	0	1029.46
1964	4	20	14:00:00	5	3.51193	E	20.9214	0	1029.46
1964	4	20	15:00:00	4.4	3.48211	E	20.9214	0	1029.46
1964	4	20	16:00:00	4.4	3.69076	E	25.7494	0	1029.46
1963	4	19	09:00:00	12.2	7.04963	E	19.3121	0	1012.53
1963	4	19	10:00:00	11.7	6.90719	E	19.3121	0	1012.53
1963	4	19	11:00:00	10.6	6.5711	ENE	19.3121	0	1012.53
1963	4	19	12:00:00	9.4	7.24237	ENE	14.4841	0	1012.53
1963	4	19	13:00:00	10	7.75325	E	12.8747	0	1012.53
1963	4	19	14:00:00	10	8.28661	ESE	19.3121	0	1009.14
1963	4	19	15:00:00	10.6	8.80842	E	8.0467	0	1009.14
1963	4	19	16:00:00	14.4	10.1062	SSW	35.4055	0	1009.14
1962	4	19	09:00:00	10	5.9071	ESE	16.0934	0	1012.53
1962	4	19	10:00:00	10.6	6.37728	E	14.4841	0	1012.53
1962	4	19	11:00:00	11.1	6.74746	ENE	22.5308	0	1012.53
1962	4	19	12:00:00	10.6	6.18228	E	24.1401	0	1012.53
1962	4	19	13:00:00	10	6.56553	ENE	28.9681	0	1012.53
1962	4	19	14:00:00	9.4	6.35214	ENE	27.3588	0	1009.14
1962	4	19	15:00:00	7.2	5.67581	SE	19.3121	0	1012.53
1962	4	19	16:00:00	7.8	6.44031	NE	11.2654	0	1012.53
1961	4	19	09:00:00	2.2	-0.0694158	NNE	32.1868	0	1019.3
1961	4	19	10:00:00	2.2	0.123292	NNE	27.3588	0	1019.3
1961	4	19	11:00:00	1.7	0.315365	NNE	35.4055	0	1019.3
1961	4	19	12:00:00	2.8	0.826949	NE	35.4055	0	1019.3
1961	4	19	13:00:00	3.9	0.914755	NE	28.9681	0	1019.3
1961	4	19	14:00:00	4.4	0.950261	NE	37.0148	0	1019.3
1961	4	19	15:00:00	5	1.57418	NNE	35.4055	0	1019.3
1961	4	19	16:00:00	5.6	1.73185	E	24.1401	0	1019.3
1960	4	19	09:00:00	6.7	2.66038	NW	33.7961	0	1026.08
1960	4	19	10:00:00	8.9	3.09915	NW	19.3121	0	1026.08
1960	4	19	11:00:00	8.9	3.29048	WNW	24.1401	0	1026.08
1960	4	19	12:00:00	11.1	4.3682	WNW	20.9214	0	1026.08
1960	4	19	13:00:00	11.7	4.44748	WNW	28.9681	0	1026.08
1960	4	19	14:00:00	13.3	5.52894	WNW	27.3588	0	1026.08
1960	4	19	15:00:00	13.9	5.92419	NW	24.1401	0	1022.69
1960	4	19	16:00:00	13.9	5.92419	NW	33.7961	0	1022.69
1959	4	20	09:00:00	5	4.51164	ENE	32.1868	2.54	1009.14
1959	4	20	10:00:00	4.4	4.24094	ENE	28.9681	2.54	1009.14
1959	4	20	11:00:00	5	4.51164	ENE	28.9681	2.54	1005.76
1959	4	20	12:00:00	4.4	3.96697	ENE	28.9681	0	1005.76
1959	4	20	13:00:00	4.4	3.69076	ENE	32.1868	0	1005.76
1959	4	20	14:00:00	4.4	3.96697	NE	32.1868	0	1005.76
1959	4	20	15:00:00	5	4.01549	NE	27.3588	0	1005.76
1959	4	20	16:00:00	5	3.72866	NNE	24.1401	0	1005.76
1958	4	19	09:00:00	16.1	8.29441	NNE	14.4841	0	1009.14
1958	4	19	10:00:00	18.3	10.4932	SSW	9.65604	0	1012.53
1958	4	19	11:00:00	17.8	10.2123	SSE	19.3121	0	1012.53
1958	4	19	12:00:00	18.3	10.2101	SE	20.9214	0	1012.53
1958	4	19	13:00:00	15.6	9.63559	SE	24.1401	0	1009.14
1958	4	19	14:00:00	17.2	10.3235	SE	24.1401	0	1009.14
1958	4	19	15:00:00	17.2	10.3235	SE	24.1401	0	1009.14
1958	4	19	16:00:00	16.1	9.8338	SE	32.1868	0	1009.14
1957	4	20	09:00:00	17.2	9.79048	SSW	41.8428	0	1026.08
1957	4	20	10:00:00	17.8	9.93643	SSW	46.6709	0	1022.69
1957	4	20	11:00:00	18.3	10.2101	SW	51.4989	0	1022.69
1957	4	20	12:00:00	18.9	11.1975	SW	46.6709	0	1022.69
1957	4	20	13:00:00	20.6	12.1632	SSW	41.8428	0	1019.3
1957	4	20	14:00:00	20	12.3394	SSW	45.0615	0	1019.3
1957	4	20	15:00:00	20	12.6315	SSW	49.8895	0	1019.3
1957	4	20	16:00:00	19.4	12.6212	SSW	28.9681	0	1019.3
1956	4	19	09:00:00	9.4	4.39857	WNW	25.7494	0	1005.76
1956	4	19	10:00:00	10	4.44951	WNW	25.7494	0	1005.76
1956	4	19	11:00:00	11.1	5.42413	SW	25.7494	0	1005.76
1956	4	19	12:00:00	11.7	5.53994	SW	22.5308	0	1005.76
1956	4	19	13:00:00	12.2	4.96268	WSW	24.1401	0	1005.76
1956	4	19	14:00:00	11.1	4.9004	WNW	28.9681	0	1005.76
1956	4	19	15:00:00	11.1	4.9004	W	22.5308	0	1005.76
1956	4	19	16:00:00	10.6	4.47552	W	27.3588	0	1009.14
1955	4	19	09:00:00	8.9	8.32289	SSE	19.3121	0	1012.53
1955	4	19	10:00:00	9.4	8.8672	S	24.1401	0	1012.53
1955	4	19	11:00:00	8.9	8.32289	S	32.1868	0	1009.14
1955	4	19	12:00:00	9.4	9.19864	SSW	25.7494	0	1009.14
1955	4	19	13:00:00	10	9.6653	SSW	27.3588	0	1005.76
1955	4	19	14:00:00	11.1	10.1449	SSW	22.5308	0	1005.76
1955	4	19	15:00:00	12.2	11.3125	SW	12.8747	0	1005.76
1955	4	19	16:00:00	13.9	12.8324	WSW	19.3121	0	1005.76
1954	4	19	09:00:00	11.7	7.82037	ESE	12.8747	0	1029.46
1954	4	19	10:00:00	11.7	7.82037	ESE	14.4841	0	1029.46
1954	4	19	11:00:00	11.7	8.01972	ESE	20.9214	0	1026.08
1954	4	19	12:00:00	12.2	8.30026	ESE	20.9214	0	1026.08
1954	4	19	13:00:00	10.6	7.7098	E	27.3588	0	1026.08
1954	4	19	14:00:00	10	7.75325	NE	28.9681	0	1026.08
1954	4	19	15:00:00	10.6	8.26399	NE	25.7494	0	1026.08
1954	4	19	16:00:00	10	7.75325	ENE	22.5308	0	1026.08
1953	4	20	09:00:00	4.4	1.6189	SW	32.1868	0	995.599
1953	4	20	10:00:00	5.6	2.20454	SW	28.9681	0	995.599
1953	4	20	11:00:00	6.1	2.52045	WSW	24.1401	0	995.599
1953	4	20	12:00:00	6.7	2.4931	SW	41.8428	0	995.599
1953	4	20	13:00:00	7.2	2.6931	SW	32.1868	0	995.599
1953	4	20	14:00:00	8.3	3.32112	SSW	33.7961	0	995.599
1953	4	20	15:00:00	8.3	3.13708	SSW	33.7961	0	995.599
1953	4	20	16:00:00	8.9	3.38575	SW	32.1868	0	995.599
1952	4	19	09:00:00	20	10.9874	WSW	19.3121	0	1012.53
1952	4	19	10:00:00	22.2	12.2544	WNW	20.9214	0	1012.53
1952	4	19	11:00:00	23.9	13.0712	W	24.1401	0	1012.53
1952	4	19	12:00:00	25	13.46	WNW	27.3588	0	1009.14
1952	4	19	13:00:00	25	13.6507	NW	20.9214	0	1009.14
1952	4	19	14:00:00	25.6	13.4433	WNW	28.9681	0	1009.14
1952	4	19	15:00:00	26.1	13.6089	W	22.5308	0	1009.14
1952	4	19	16:00:00	26.7	13.5546	WSW	24.1401	0	1009.14
1951	4	19	09:00:00	11.7	8.31638	SSW	28.9681	0	1009.14
1951	4	19	10:00:00	12.8	9.29707	SSW	33.7961	0	1009.14
1951	4	19	11:00:00	15	9.77697	SSW	27.3588	0	1005.76
1951	4	19	12:00:00	15	9.77697	SW	24.1401	0	1005.76
1951	4	19	13:00:00	15	9.77697	WSW	20.9214	0	1005.76
1951	4	19	14:00:00	16.1	10.818	WSW	22.5308	0	1005.76
1951	4	19	15:00:00	17.2	11.2339	WSW	38.6242	0	1005.76
1951	4	19	16:00:00	17.8	11.291	WSW	28.9681	0	1005.76
1950	4	19	09:00:00	11.1	7.14383	ESE	19.3121	0	1022.69
1950	4	19	10:00:00	11.7	7.11242	E	20.9214	0	1022.69
1950	4	19	11:00:00	12.2	7.4721	ESE	20.9214	0	1022.69
1950	4	19	12:00:00	12.2	7.4721	ESE	20.9214	0	1022.69
1950	4	19	13:00:00	11.7	7.11242	E	25.7494	0	1019.3
1950	4	19	14:00:00	11.7	7.61972	E	25.7494	0	1019.3
1950	4	19	15:00:00	10.6	7.24033	E	22.5308	0	1019.3
1950	4	19	16:00:00	10	7.02765	E	24.1401	0	1019.3
1949	4	19	09:00:00	11.7	10.6824	SSW	24.1401	0	1012.53
1949	4	19	10:00:00	13.3	11.1177	SW	19.3121	0	1012.53
1949	4	19	11:00:00	13.3	11.1177	WNW	22.5308	0	1012.53
1949	4	19	12:00:00	15.6	11.2899	WNW	19.3121	0	1012.53
1949	4	19	13:00:00	16.7	10.5299	WNW	25.7494	0	1012.53
1949	4	19	14:00:00	16.7	9.49948	W	27.3588	0	1012.53
1949	4	19	15:00:00	14.4	8.73983	W	27.3588	0	1015.92
1949	4	19	16:00:00	13.3	7.7307	WNW	27.3588	0	1015.92
1948	4	19	09:00:00	9.4	4.20632	WSW	22.5308	0	1032.85
1948	4	19	10:00:00	11.7	4.88883	S	19.3121	0	1032.85
1948	4	19	11:00:00	11.7	5.216	SSW	22.5308	0	1029.46
1948	4	19	12:00:00	12.8	5.94197	SSW	25.7494	0	1029.46
1948	4	19	13:00:00	12.8	5.71276	SSW	28.9681	0	1029.46
1948	4	19	14:00:00	13.9	6.41203	SSW	27.3588	0	1029.46
1948	4	19	15:00:00	13.9	6.65317	SSW	28.9681	0	1026.08
1948	4	19	16:00:00	11.7	5.96686	SSW	38.6242	0	1026.08
1947	4	19	09:00:00	7.2	4.30039	NNE	19.3121	0	1015.92
1947	4	19	10:00:00	8.3	5.10827	NW	24.1401	0	1015.92
1947	4	19	11:00:00	9.4	5.62167	NW	9.65604	0	1015.92
1947	4	19	12:00:00	10	5.71648	NW	22.5308	0	1015.92
1947	4	19	13:00:00	11.1	6.14345	NW	22.5308	0	1019.3
1947	4	19	14:00:00	11.7	5.53994	NW	22.5308	0	1019.3
1947	4	19	15:00:00	12.8	5.48192	W	24.1401	0	1019.3
1947	4	19	16:00:00	12.8	5.24941	NW	24.1401	0	1019.3
1946	4	20	09:00:00	11.7	8.31638	SW	25.7494	0	1005.76
1946	4	20	10:00:00	14.4	9.88275	W	28.9681	0	1005.76
1946	4	20	11:00:00	13.9	8.06253	W	32.1868	0	1005.76
1946	4	20	12:00:00	14.4	7.55257	W	28.9681	0	1005.76
1946	4	20	13:00:00	13.9	7.13003	WNW	35.4055	0	1005.76
1946	4	20	14:00:00	13.9	7.13003	WNW	32.1868	0	1009.14
1946	4	20	15:00:00	13.3	7.16597	WNW	32.1868	0	1009.14
1946	4	20	16:00:00	11.7	5.53994	NW	41.8428	0	1009.14
1945	4	19	09:00:00	7.2	3.03784	W	27.3588	0	1019.3
1945	4	19	10:00:00	8.3	3.41277	W	28.9681	0	1019.3
1945	4	19	11:00:00	9.4	4.39857	W	28.9681	0	1019.3
1945	4	19	12:00:00	10	4.35	W	32.1868	0	1019.3
1945	4	19	13:00:00	10	4.44951	WSW	28.9681	0	1019.3
1945	4	19	14:00:00	11.7	5.86066	WNW	37.0148	0	1019.3
1945	4	19	15:00:00	11.1	5.21564	W	45.0615	0	1019.3
1945	4	19	16:00:00	11.1	5.1109	WNW	41.8428	0	1019.3
